# Supplementary material for: Validation of ELISAs for Isoflavones and Enterolactone for Phytoestrogen Intake Assessment in the French Population
Source: Nutrients. 2023 Feb 15;15(4):967. doi: 10.3390/nu15040967 (PMC9967075; doi:10.3390/nu15040967)
Supplement: Supplementary file 1 [file nutrients-15-00967-s001.zip]

Archive with 1 entries (1 files):
- nutrients-2191610-supplementary.pdf
